# Supplementary material for: Do Mixtures of Beads with Different Sizes Improve Wet Stirred Media Milling of Drug Suspensions?
Source: Pharmaceutics. 2023 Aug 26;15(9):2213. doi: 10.3390/pharmaceutics15092213 (PMC10535179; doi:10.3390/pharmaceutics15092213)
Supplement: Supplementary file 1 [file pharmaceutics-15-02213-s001.zip]

Archive with 1 entries (1 files):
- pharmaceutics-2556931-supplementary.pdf
